# Supplementary material for: Common Genetic Factors and Pathways in Alzheimer’s Disease and Ischemic Stroke: Evidences from GWAS
Source: Genes (Basel). 2023 Jan 30;14(2):353. doi: 10.3390/genes14020353 (PMC9957001; doi:10.3390/genes14020353)
Supplement: Supplementary file 1 [file genes-14-00353-s001.zip]

Archive with 1 entries (1 files):
- genes-2126527-supplementary.pdf
